# Supplementary material for: Photodynamic Priming Improves the Anti-Migratory Activity of Prostaglandin E Receptor 4 Antagonist in Cancer Cells In Vitro
Source: Cancers (Basel). 2021 Oct 20;13(21):5259. doi: 10.3390/cancers13215259 (PMC8582354; doi:10.3390/cancers13215259)
Supplement: Supplementary file 1 [file cancers-13-05259-s001.zip]

Archive with 1 entries (1 files):
- cancers-1388556-Supplementary.pdf
